# Supplementary material for: Cu-THQ-EFG Composite for Highly Selective Electrochemical CO2 Reduction to Formate at Low Overpotentials
Source: Polymers (Basel). 2022 Nov 24;14(23):5112. doi: 10.3390/polym14235112 (PMC9737261; doi:10.3390/polym14235112)
Supplement: Supplementary file 1 [file polymers-14-05112-s001.zip]

Archive with 1 entries (1 files):
- polymers-2013684-supplementary.pdf
